# Supplementary material for: Effect of High-Intensity Interval Training vs. Moderate-Intensity Continuous Training on Fat Loss and Cardiorespiratory Fitness in the Young and Middle-Aged a Systematic Review and Meta-Analysis
Source: Int J Environ Res Public Health. 2023 Mar 8;20(6):4741. doi: 10.3390/ijerph20064741 (PMC10048683; doi:10.3390/ijerph20064741)
Supplement: Supplementary file 1 [file ijerph-20-04741-s001.zip]

Archive with 1 entries (1 files):
- ijerph-2182542-Table S1.xls
