# Supplementary material for: Effect of High-Intensity Interval Training vs. Moderate-Intensity Continuous Training on Fat Loss and Cardiorespiratory Fitness in the Young and Middle-Aged a Systematic Review and Meta-Analysis
Source: Int J Environ Res Public Health. 2023 Mar 8;20(6):4741. doi: 10.3390/ijerph20064741 (PMC10048683; doi:10.3390/ijerph20064741)
Supplement: Supplementary file 1 [file ijerph-20-04741-s001.zip › ijerph-2182542-Table S1.xls]

## Sheet: Sheet1
Table S1 Quality assessment of study quality
Study	year	Eligibility Criteria	Random Allocation	Concealed Allocation	Similar Baseline	Blinding Subjects	Blinding Therapists	Blinding Assessors	85% Group	Intention to Treat	Betweengroup Statistics	Point Measures	Total Score
Atan	2020	Yes	Yes	No	Yes	No	No	No	Yes	Yes	Yes	Yes	6
Benham	2021	Yes	Yes	Yes	Yes	No	No	No	Yes	Yes	Yes	Yes	7
Boff	2019	Yes	Yes	No	Yes	No	No	No	Yes	Yes	Yes	Yes	6
Cheema	2015	Yes	Yes	Yes	Yes	No	No	No	Yes	Yes	Yes	Yes	7
Cocks	2014	Yes	Yes	No	No	No	No	No	Yes	Yes	Yes	Yes	5
Connolly	2017	Yes	Yes	No	Yes	No	No	No	Yes	Yes	Yes	Yes	6
D’Amuri	2021	Yes	Yes	Yes	Yes	No	No	No	Yes	Yes	Yes	Yes	7
Evangelista	2019	Yes	Yes	No	No	No	No	No	Yes	Yes	Yes	Yes	5
Gao	2017	Yes	No	No	No	No	No	No	No	Yes	Yes	Yes	3
Gilbertson	2019	Yes	Yes	No	Yes	No	No	No	No	Yes	Yes	Yes	5
Hesketh	2021	Yes	No	No	Yes	No	No	No	No	Yes	Yes	Yes	4
Higgins	2016	Yes	Yes	No	Yes	No	No	No	Yes	Yes	Yes	Yes	6
Hu	2021	Yes	Yes	No	Yes	No	No	No	Yes	Yes	Yes	Yes	6
Keating	2014	Yes	Yes	No	Yes	No	No	No	Yes	Yes	Yes	Yes	6
Liu	2016	Yes	Yes	No	Yes	No	No	No	Yes	Yes	Yes	Yes	6
Mazurek	2014	Yes	Yes	No	Yes	No	No	No	Yes	Yes	Yes	Yes	6
Middelbeek	2021	Yes	Yes	No	Yes	No	No	No	Yes	Yes	Yes	Yes	6
Nie	2017	Yes	Yes	No	No	No	No	No	Yes	Yes	Yes	Yes	5
Petrick	2020	Yes	Yes	No	Yes	No	No	No	Yes	Yes	Yes	Yes	6
Ram	2020	Yes	Yes	No	Yes	No	No	No	Yes	Yes	Yes	Yes	6
Saanijoki	2015	Yes	Yes	No	Yes	No	No	No	Yes	Yes	Yes	Yes	6
Scott	2019	Yes	Yes	No	Yes	No	No	No	Yes	Yes	Yes	Yes	6
Sijie	2012	Yes	Yes	No	Yes	No	No	No	No	Yes	Yes	Yes	5
Sjöros	2018	Yes	Yes	No	Yes	No	No	No	No	Yes	Yes	Yes	5
Tsai	2016	Yes	Yes	No	Yes	No	No	No	Yes	Yes	Yes	Yes	6
Wang	2015	Yes	Yes	No	Yes	No	No	No	Yes	Yes	Yes	Yes	6
Way	2020	Yes	Yes	Yes	Yes	No	No	No	No	Yes	Yes	Yes	6
Winn	2017	Yes	Yes	No	Yes	No	No	No	Yes	Yes	Yes	Yes	6
Ying	2019	Yes	Yes	No	Yes	No	No	No	Yes	Yes	Yes	Yes	6
												Mean	5.72414
												SD	0.826148
